# Supplementary material for: Transition–Transversion Bias at the CYTB Gene Level in the Order Cypriniformes (Actinopterygii) as Evidence for the Influence of Metabolic Rate on Molecular Evolutionary Rate
Source: Ecol Evol. 2026 Jun 29;16(7):e73905. doi: 10.1002/ece3.73905 (PMC13314720; doi:10.1002/ece3.73905)
Supplement: Supplementary file 1 — Table S1: ece373905‐sup‐0001‐TableS1.xlsx. [file ECE3-16-e73905-s007.xlsx]

## Sheet: Лист1
Suboders	Families	Subfamilies	Number of species	Number of sequencies	Zones	Realms	Maximum body weight (g)	Maximum body length (cm)
Gyrinocheiloidei	Gyrinocheilidae		3	4	I	Indomalaya	900	36
Catastomoidei	Catostomidae		80	60	III	Holarctic	32000	120
Cyprinoidei	Paedocyprididae		3	12	I	Indomalaya	< 1	1.2
Cyprinoidei	Psilorhynchidae		33	15	I	Indomalaya	65	21
Cyprinoidei	Cyprinidae	Cyprininae	215	74	II	Palearctic + Indomalaya	14000	120
Cyprinoidei	Cyprinidae	Barbinae	100	135	II	Palearctic + Indomalaya	12000	120
Cyprinoidei	Cyprinidae	Acrossocheilinae	40	31	I	Indomalaya	2500	50
Cyprinoidei	Cyprinidae	Schizothoracinae	90	35	II	Palearctic + Indomalaya	40000	126
Cyprinoidei	Cyprinidae	Schizopygopsinae	38	26	I	Indomalaya	3000	68
Cyprinoidei	Cyprinidae	Labeoninae	400	112	I	Indomalaya	36000	182
Cyprinoidei	Leucistidae	Leuciscinae	300	164	III	Palearctic	12000	120
Cyprinoidei	Leucistidae	Pseudaspininae	21	24	III	Palearctic	10000	100
Cyprinoidei	Leucistidae	Pogonicthyinae	248	109	III	Nearctic	200	22
Cyprinoidei	Leucistidae	Phoxininae	21	40	III	Holarctic	50	14
Cyprinoidei	Leucistidae	Plagopterinae	15	14	III	Nearctic	1600	50
Cyprinoidei	Leucistidae	Laviniinae	358	39	III	Nearctic	900	36
Cyprinoidei	Danionidae	Danioninae	101	36	I	Indomalaya	20	10
Cyprinoidei	Danionidae	Rasborinae	140	51	I	Indomalaya	60	15
Cyprinoidei	Danionidae	Chedrinae	17	6	I	Indomalaya	200	21
Cyprinoidei	Danionidae	Esominae	12	38	I	Indomalaya	45	13
Cyprinoidei	Xenocyprididae		159	82	II	Palearctic + Indomalaya	50000	100
Cyprinoidei	Acheilognathidae		81	35	III	Palearctic	100	20
Cyprinoidei	Gobionidae		220	128	III	Palearctic	141	21
Cyprinoidei	Tanichthyidae		9	17	I	Indomalaya	< 2	4
Cobitoidei	Cobitidae		260	97	III	Palearctic	200	30
Cobitoidei	Nemacheillidae		682	196	II	Palearctic + Indomalaya + Afrothropic	121	20
Cobitoidei	Gastromyzontidae		140	63	I	Indomalaya	7	7
Cobitoidei	Balitoridae		99	28	I	Indomalaya	100	12
Cobitoidei	Botiidae		56	34	I	Indomalaya	750	45
