# Supplementary material for: Transition–Transversion Bias at the CYTB Gene Level in the Order Cypriniformes (Actinopterygii) as Evidence for the Influence of Metabolic Rate on Molecular Evolutionary Rate
Source: Ecol Evol. 2026 Jun 29;16(7):e73905. doi: 10.1002/ece3.73905 (PMC13314720; doi:10.1002/ece3.73905)
Supplement: Supplementary file 2 — Table S2: ece373905‐sup‐0002‐TableS2.xlsx. [file ECE3-16-e73905-s002.xlsx]

## Sheet: Лист1
Nucleotide	Cypriniformes	Cypriniformes	Cypriniformes	Cypriniformes	Cypriniformes	Cypriniformes	Cypriniformes	Cypriniformes	Cypriniformes	Cypriniformes	Cypriniformes	Cypriniformes	Cypriniformes	Cypriniformes	Cypriniformes	Cypriniformes	Cypriniformes	Cypriniformes	Cypriniformes	Cypriniformes	Cypriniformes	Cypriniformes	Cypriniformes	Cypriniformes	Cypriniformes	Cypriniformes	Cypriniformes	Cypriniformes	Cypriniformes
substitution	Gyrinocheiloidei	Catastomoidei	Cyprinoidei	Cyprinoidei	Cyprinoidei	Cobitoidei	Cyprinoidei	Cyprinoidei	Cyprinoidei	Cyprinoidei	Cobitoidei	Cyprinoidei	Cyprinoidei	Cyprinoidei	Cyprinoidei	Cyprinoidei	Cyprinoidei	Cyprinoidei	Cyprinoidei	Cyprinoidei	Cyprinoidei	Cyprinoidei	Cyprinoidei	Cyprinoidei	Cobitoidei	Cobitoidei	Cobitoidei	Cobitoidei	Cobitoidei
classes		Catostomidae	Paedocyprididae	Psilorhynchidae	Cyprinidae	Cyprinidae	Cyprinidae	Cyprinidae	Cyprinidae	Cyprinidae	Leucistidae	Leucistidae	Leucistidae	Leucistidae	Leucistidae	Leucistidae	Danionidae	Danionidae	Danionidae	Danionidae	Xenocypridinae	Acheilognathidae	Gobionidae	Tanichthyidae	Cobitidae	Nemachilidae	Gastromyzontidae	Balitoridae	Bottidae
					Cyprininae	Barbinae	Acrossocheilinae	Schizothoracinae	Schizopygopsinae	Labeoninae	Leuciscinae	Pseudaspininae	Pogonicthyinae	Phoxininae	Plagopterinae	Laviniinae	Danioninae	Rasborinae	Chedrinae	Esomiinae
Ts
0-0,02		0.00645049	0.00466405	0.00657895	0.00780333	0.00994882	0.0139276	0.0056401	0.00921053	0.00654644	0.00917083	0.00919045	0.00701329	0.00623019	0.00438596	0.00495538	0.00293096	0.0148992	0.00293096	0.00312148	0.00574914	0.0109814	0.0071218	0.00621663	0.0056401	0.00796995	0.00726848	0.00792786	0.00621097
0,02-0,04		0.0254007	0.0314961		0.0261004	0.03067	0.0289499	0.0288069	0.0278677	0.0248465	0.0280594	0.0344751	0.0283784	0.0271922	0.0315789	0.0235591		0.0533721	0.0260636		0.0255916	0.0245614	0.0288344	0.0235965	0.0288069	0.0305735	0.0253721	0.0251362	0.0227687
0,04-0,06	0.0474777	0.0421053	0.0432813	0.0379404	0.0480045	0.0468444	0.0513805	0.0438713	0.0436842	0.0476094	0.0460867	0.0392258	0.0460335	0.0491292		0.0460576	0.0307018	0.0570802	0.0473684		0.0471321	0.0417064	0.0464572	0.0495614	0.0438713	0.0438535	0.0451558	0.0446009	0.0517208
0,06-0,08		0.0653901	0.0608576	0.0594121	0.0624821	0.0643639	0.0644095	0.0611852	0.0586384	0.0648553	0.061709	0.0679626	0.0609531	0.0655039	0.0612662	0.0633002	0.0605263	0.062007	0.0565789		0.0674623	0.0637084	0.0595438	0.0635717	0.0611852	0.0626924	0.0526316	0.0615882	0.0633671
0,08-0,1	0.081345	0.0814251	0.078655	0.0705486	0.0784304	0.0820566	0.0795647	0.0786591	0.0748988	0.0792307	0.0776333	0.0799334	0.0770003	0.0781216	0.0732456	0.0779395		0.074918	0.0803951		0.0808089	0.0791121	0.0744695	0.0710161	0.0786591	0.0791811	0.0761324	0.0758357	0.0751668
0,1-0,12	0.0870123	0.0970338	0.0925083		0.0880408	0.0950036	0.0920278	0.0930891	0.0865915	0.087329	0.0920029	0.0928051	0.0934254	0.0910355		0.0912027	0.0903509	0.0881513	0.0962135		0.0944632	0.0907567	0.0910995		0.0930891	0.0941893	0.0883656	0.0881954	0.0855515
0,12-0,14		0.11085	0.0988867	0.0985238	0.100397	0.106337	0.104206	0.103458	0.0972953	0.0956344	0.106916	0.106241	0.105796	0.0879386	0.098916	0.102743	0.104671	0.0958944	0.107077	0.10614	0.104172	0.0982456	0.0981297		0.103458	0.105432	0.0996437	0.0905396	0.0895094
0,14-0,16		0.116146		0.112589	0.112342	0.110846	0.114656	0.110303	0.11345	0.10479	0.117587	0.116345	0.114979	0.0988529	0.112573	0.11453	0.112966	0.104592	0.116362		0.111752	0.112523	0.104941		0.110303	0.104885	0.110029	0.0999298	0.0897431
0,16-0,18		0.128299		0.113046	0.118327	0.117042		0.118104	0.128673	0.113404	0.125541	0.130996	0.122855	0.114465	0.122046		0.120633	0.111616	0.129145		0.118532	0.122748	0.116278		0.118104	0.113233	0.119228	0.108932	0.103936
0,18-0,20		0.142189		0.119857	0.127163	0.126977		0.122845	0.14269	0.118533	0.133004		0.131508	0.130196	0.137943		0.119549	0.116719	0.132164	0.134344	0.124483	0.134667	0.128275		0.122845	0.125742	0.132715	0.116564	0.110526
0,20-0,22		0.14671		0.124542		0.139725		0.128947		0.132023			0.144787	0.143969	0.146903		0.130511	0.123641	0.13627	0.134545	0.137055	0.139432	0.143178		0.128947	0.13604
0,22-0,24				0.129178		0.150603											0.136622	0.132916	0.142473	0.143139	0.142857		0.161444			0.145355
0,24-0,26																	0.13305		0.155044	0.156532			0.173284			0.154003
0,26-0,28																	0.14255						0.183382
0,28-0,30																	0.15467
0,30-0,32																	0.160648
Tv
0-0,02		0.00131641	0.000291375	0.000438596	0.00135869	0.000795583	0.000742804	0.0010008	0.000526316	0.000399709	0.00101664	0.00142779	0.00239597	0.000672166	0.000877193	0.000879306	0	0.00262927	0.00116959	0.000909091	0.000920245	0.00175439	0.00087152	0.000762777	0.0010008	0.00115421	0.0018601	0.000292141	0.000795119
0,02-0,04		0.00271145	0.00415517		0.0037814	0.00226556	0.00325034	0.00350715	0.00276653	0.00204636	0.00406517	0.00409496	0.00356379	0.00340448	0.00570175	0.00341984		0.00548579	0.00281377		0.000525855	0.00394737	0.00342683	0.0022807	0.00350715	0.00365629	0.00339697	0.00235445	0.000910747
0,04-0,06	0.00593472	0.00263158	0.00466984	0.00722674	0.00415033	0.00379685	0.00637657	0.00645521	0.0048538	0.00406012	0.00514094	0.00428688	0.00674901	0.00472397		0.00600764	0.00526316	0.00590417	0.00649123		0.00370046	0.007954	0.00644079	0.00877193	0.00645521	0.00717285	0.00728978	0.00858715	0.00553255
0,06-0,08		0.00671156	0.0043783	0.00863738	0.00530014	0.00701931	0.00826922	0.0102134	0.00860031	0.00895508	0.00869596	0.00500087	0.00955637	0.00805935	0.0101352	0.00773216	0.00526316	0.0104294	0.00833333		0.00549861	0.00617671	0.0136163	0.0103774	0.0102134	0.0091502	0.00789474	0.0108362	0.0087036
0,08-0,1	0.0162708	0.0101757	0.0143275	0.0152129	0.0161079	0.00886146	0.0125951	0.0145158	0.0196356	0.0129452	0.013924	0.00864484	0.0122001	0.0106337	0.0100877	0.01285		0.015873	0.0112783		0.0106554	0.0170497	0.0167086	0.0164291	0.0145158	0.0120706	0.0118929	0.015836	0.0154101
0,1-0,12	0.0191795	0.0135851	0.0253404		0.0238237	0.0160566	0.0206964	0.019	0.0270426	0.0256637	0.0199878	0.0184742	0.0206231	0.0186818		0.0177163	0.0244518	0.0242713	0.018442		0.0167499	0.0220179	0.0205169		0.019	0.0173734	0.0254965	0.0194337	0.0247369
0,12-0,14		0.0195987	0.0262605	0.0339064	0.0299072	0.0210312	0.0253253	0.0265809	0.0321637	0.0348642	0.0255043	0.027442	0.0274513	0.041557	0.0360711	0.0303046	0.0267775	0.0354642	0.028551	0.0175439	0.0270936	0.022807	0.0331022		0.0265809	0.024603	0.033502	0.0425047	0.042456
0,14-0,16		0.0370439		0.0393472	0.036059	0.0418022	0.0305204	0.0395409	0.0391813	0.0441274	0.0314388	0.0335578	0.0362639	0.0529015	0.0374745	0.0326245	0.0380757	0.0468653	0.0373671		0.0390471	0.0401616	0.0486096		0.0395409	0.0485896	0.0403374	0.049029	0.0606792
0,16-0,18		0.0427133		0.0573686	0.0506654	0.0538586		0.0523832	0.0431469	0.0559813	0.0409486	0.0295203	0.0465272	0.0575815	0.0454697		0.0492112	0.0583345	0.0438248		0.0509179	0.0474893	0.0537813		0.0523832	0.0573863	0.0480883	0.0583941	0.0617186
0,18-0,20		0.0437509		0.071805	0.0575092	0.0627329		0.061243	0.0420322	0.0689243	0.0493951		0.0546967	0.0627302	0.054353		0.0748748	0.071038	0.05826	0.0650488	0.063171	0.0514839	0.058596		0.061243	0.0646667	0.0546695	0.0657318	0.0701754
0,20-0,22		0.0561333		0.0837278		0.0691923		0.0725146		0.0840935			0.0597052	0.0620653	0.0572271		0.0797044	0.0855341	0.0727167	0.0663636	0.0704924	0.062167	0.0609811		0.0725146	0.0719944
0,22-0,24				0.0993677		0.0761464											0.0885416	0.0910762	0.0833336	0.091824	0.0815074		0.0717755			0.081428
0,24-0,26																	0.121262		0.0929152	0.0943758			0.0763569			0.0893212
0,26-0,28																	0.122338						0.0815383
0,28-0,30																	0.140922
0,30-0,32																	0.150224
(Ts-Tv)/(Ts+Tv)
0-0,02		0.66102	0.882401	0.875	0.703408	0.851907	0.898734	0.698596	0.891892	0.884912	0.800413	0.731069	0.490721	0.805236	0.666667	0.698594	1	0.7	0.429544	0.548902	0.724039	0.724495	0.781938	0.781421	0.698596	0.746999	0.592468	0.928919	0.773021
0,02-0,04		0.807098	0.7669		0.74691	0.862425	0.798117	0.782933	0.819383	0.847814	0.746912	0.787661	0.776861	0.777461	0.694118	0.746481		0.813592	0.805123		0.959732	0.723077	0.787557	0.823729	0.782933	0.786368	0.763845	0.828709	0.923077
0,04-0,06	0.777778	0.882353	0.805225	0.68	0.840846	0.850049	0.779194	0.743467	0.8	0.842843	0.799291	0.802959	0.744271	0.824561		0.769226	0.707317	0.812519	0.758958		0.854406	0.679664	0.756483	0.699248	0.743467	0.718857	0.722006	0.677102	0.806735
0,06-0,08		0.813831	0.86577	0.746144	0.843613	0.803334	0.772445	0.713903	0.744186	0.757349	0.752973	0.862921	0.728934	0.780887	0.716106	0.782292	0.84	0.712039	0.743243		0.849272	0.823233	0.627767	0.719338	0.713903	0.745271	0.73913	0.700759	0.758471
0,08-0,1	0.666636	0.777825	0.691824	0.645227	0.659231	0.805067	0.726667	0.688419	0.584582	0.71912	0.695841	0.804809	0.726457	0.760381	0.757895	0.716927		0.65034	0.753945		0.767005	0.645395	0.633495	0.624242	0.688419	0.735443	0.729784	0.654507	0.659734
0,1-0,12	0.638776	0.75438	0.56995		0.574062	0.710849	0.632796	0.660984	0.524041	0.545746	0.643045	0.667967	0.638345	0.659456		0.674688	0.574021	0.568213	0.678306		0.698778	0.609523	0.632368		0.660984	0.688545	0.552152	0.638877	0.551415
0,12-0,14		0.699517	0.580326	0.487935	0.540961	0.669758	0.608971	0.591185	0.503106	0.465676	0.614799	0.589448	0.587964	0.358171	0.465562	0.544454	0.592578	0.46004	0.57898	0.716312	0.587194	0.623188	0.495516		0.591185	0.621594	0.496762	0.361045	0.356558
0,14-0,16		0.516367		0.482056	0.514033	0.452306	0.579541	0.472239	0.48659	0.407357	0.578076	0.552273	0.520454	0.302801	0.500498	0.556596	0.495826	0.381141	0.513859		0.482129	0.473929	0.366857		0.472239	0.366806	0.463477	0.341711	0.193215
0,16-0,18		0.500465		0.326715	0.400381	0.369708		0.385486	0.497766	0.339006	0.508095	0.632184	0.450623	0.330628	0.45713		0.420514	0.31351	0.493266		0.39902	0.442082	0.3675		0.385486	0.32732	0.425181	0.302034	0.254853
0,18-0,20		0.529408		0.250713	0.377174	0.338645		0.334635	0.544915	0.264639	0.458385		0.41251	0.349698	0.434695		0.229778	0.243297	0.388102	0.347532	0.326727	0.44686	0.372871		0.334635	0.320758	0.416498	0.278846	0.223301
0,20-0,22		0.446534		0.195967		0.337611		0.280116		0.221778			0.416063	0.397525	0.439306		0.241689	0.182176	0.304102	0.339367	0.32071	0.38326	0.402614		0.280116	0.307861
0,22-0,24				0.130435		0.328365											0.213534	0.186791	0.261903	0.218395	0.273438		0.38448			0.281887
0,24-0,26																	0.0463525		0.250561	0.247726			0.388265			0.265825
0,26-0,28																	0.0763012						0.384431
0,28-0,30																	0.0465103
0,30-0,32																	0.0335325
